# Supplementary material for: Domain‐Shuffling in the Evolution of Cyclostomes and Gnathostomes
Source: J Exp Zool B Mol Dev Evol. 2024 Dec 4;344(2):59–79. doi: 10.1002/jez.b.23282 (PMC11788884; doi:10.1002/jez.b.23282)
Supplement: Supplementary file 2 — Supporting information. [file JEZ-344-59-s006.xlsx]

## Sheet: Supporting Information Table 1
Supporting Information Table 1. The list of the gene models used for domain search
Organism	Database	Version
Homo sapiens	ENSEMBL	GRCh38 from Ensembl build 92
Mus musculuc	ENSEBML	GRCm38 from Ensembl build 92
Rattus norvegicus	ENSEBML	Rnor_6.0 from Ensembl build 92
Gallus gallus	ENSEBML	Gallus_gallus-5.0 Ensembl build 92
Xenopus tropicalis	JGI	JGI version 4.1
Danio rerio	ENSEBML	GRCz11 from Ensembl build 92
Takifugu rubripes	JGI	JGI version 4.0
Callorhinchus milii	ENSEBML	Callorhinchus_milii-6.1.3 from Ensembl build 97
Lethenteron camtshaticum	GRAS	GRAS (www2.clst.riken.jp/phylo/genemodels.html)
Petromyzon marinus	Refseq	GCF_010993605.1, kPetMar1
Eptatretus burgeri	ENSEBML	Eburgeri_3.2 from Ensembl build 93
Eptatretus atami	Zenodo	Eptata_v1 (https://zenodo.org/records/10227719, Pata_ah2p.pep.fa)
Ciona intestinalis	Ghost	Ghost KHgene 2013 (KH.KHGene.2013.Longest.protein.zip)
Branchiostoma floridae	JGI	JGI version 1.0
Strongylocentrotus purpuratus	Echinobase	Spur_3.1 from Echinobase (SPU_peptide.fa)
Lottia gigantea	JGI	JGI version 1.0
Caenorhabditis elegans	ENSEBML	WBcel235 from Ensembl build 92
Caenorhabditis brigassae	ENSEBML	WormBase release WS259
Anopheles gambiae	ENSEBML	BDGP 6 from Ensembl build 92
Drosophila melanogaster	ENSEBML	AgamP4 from Ensembl metazoa build 41
Nematostella vectensis	JGI	JGI version 1.0
Trichoplax adhaerens	JGI	JGI version 1.0

## Sheet: Supporting Information Table 2
Supporting Information Table 2. The filter result for the domain pairs found only in the gene models of all gnathostomes and any cyclostomes
Symbol	ENSEMBL gene ID	Domain1		Domain2		F-3	F-4	F-5
ACE2	ENSG00000130234.10	PF01401	Peptidase_M2	PF16959	Collectrin	PASS	PASS	PASS
AEBP1	ENSG00000106624.10	PF00246	Peptidase_M14	PF00754	F5_F8_type_C	PASS	PASS	PASS
		PF00754	F5_F8_type_C	PF13620	CarboxypepD_reg	PASS	PASS	PASS
		PF00754	F5_F8_type_C	PF13715	CarbopepD_reg_2	PASS	PASS	PASS
AMBP	ENSG00000106927.11	PF00014	Kunitz_BPTI	PF00061	Lipocalin	NA	NA	NA
APC2	ENSG00000115266.11	PF05923	APC_r	PF16629	Arm_APC_u3	NA	NA	NA
		PF05924	SAMP	PF16629	Arm_APC_u3	NA	NA	NA
APOBEC3D	ENSG00000243811.9	PF05240	APOBEC_C	PF08210	APOBEC_N	PASS	NA	NA
ARAP3	ENSG00000120318.15	PF00788	RA	PF01412	ArfGap	NA	NA	NA
		PF00788	RA	PF14593	PH_3	PASS	NA	NA
		PF00788	RA	PF15406	PH_6	NA	NA	NA
ATRNL1	ENSG00000107518.16	PF00059	Lectin_C	PF01344	Kelch_1	NA	NA	NA
		PF00059	Lectin_C	PF01437	PSI	PASS	PASS	PASS
		PF00059	Lectin_C	PF07646	Kelch_2	PASS	NA	NA
		PF00059	Lectin_C	PF13415	Kelch_3	PASS	NA	NA
		PF00059	Lectin_C	PF13418	Kelch_4	PASS	NA	NA
		PF00059	Lectin_C	PF13854	Kelch_5	PASS	NA	NA
		PF00059	Lectin_C	PF13964	Kelch_6	PASS	NA	NA
		PF00059	Lectin_C	PF17205	PSI_integrin	PASS	PASS	PASS
ATXN3	ENSG00000066427.22	PF02099	Josephin	PF16619	SUIM_assoc	NA	NA	NA
		PF02809	UIM	PF16619	SUIM_assoc	NA	NA	NA
BLVRA	ENSG00000106605.10	PF01408	GFO_IDH_MocA	PF09166	Biliv-reduc_cat	NA	NA	NA
C5	ENSG00000106804.7	PF01821	ANATO	PF01835	A2M_N	NA	NA	NA
		PF01821	ANATO	PF07703	A2M_N_2	NA	NA	NA
CAND1	ENSG00000111530.12	PF10193	Telomere_reg-2	PF12460	MMS19_C	PASS	NA	NA
COCH	ENSG00000100473.16	PF00092	VWA	PF03815	LCCL	PASS	NA	NA
COCH	ENSG00000100473.16	PF03815	LCCL	PF13519	VWA_2	NA	NA	NA
COL11A1	ENSG00000060718.21	PF01410	COLFI	PF02210	Laminin_G_2	NA	NA	NA
COL12A1	ENSG00000111799.20	PF00092	VWA	PF10179	DUF2369	PASS	NA	NA
		PF00092	VWA	PF16389	DUF4998	PASS	NA	NA
		PF01391	Collagen	PF09294	Interfer-bind	PASS	NA	NA
		PF01391	Collagen	PF10179	DUF2369	PASS	NA	NA
		PF01391	Collagen	PF16389	DUF4998	PASS	NA	NA
		PF10179	DUF2369	PF13519	VWA_2	PASS	NA	NA
		PF13519	VWA_2	PF16389	DUF4998	PASS	NA	NA
COL6A3	ENSG00000163359.15	PF00014	Kunitz_BPTI	PF13768	VWA_3	NA	NA	NA
CREBBP	ENSG00000005339.14	PF09030	Creb_binding	PF16987	KIX_2	PASS	NA	NA
CRTAC1	ENSG00000095713.13	PF01839	FG-GAP	PF07645	EGF_CA	PASS	PASS	PASS
		PF07593	UnbV_ASPIC	PF07645	EGF_CA	PASS	PASS	PASS
		PF07645	EGF_CA	PF13517	VCBS	PASS	PASS	PASS
DGKH	ENSG00000102780.16	PF00609	DAGK_acc	PF15409	PH_8	PASS	NA	NA
		PF00781	DAGK_cat	PF15409	PH_8	PASS	NA	NA
DIAPH1	ENSG00000131504.16	PF02181	FH2	PF06346	Drf_FH1	NA	NA	NA
DLG1	ENSG00000075711.20	PF00018	SH3_1	PF10608	MAGUK_N_PEST	NA	NA	NA
		PF00625	Guanylate_kin	PF10608	MAGUK_N_PEST	NA	NA	NA
		PF07653	SH3_2	PF10608	MAGUK_N_PEST	PASS	NA	NA
		PF09058	L27_1	PF10608	MAGUK_N_PEST	PASS	PASS	PASS
EMILIN2	ENSG00000132205.10	PF00386	C1q	PF07546	EMI	PASS	PASS	PASS
		PF04582	Reo_sigmaC	PF07546	EMI	PASS	PASS	PASS
F2	ENSG00000180210.14	PF00051	Kringle	PF00594	Gla	PASS	PASS	PASS
F9	ENSG00000101981.11	PF00089	Trypsin	PF00594	Gla	PASS	PASS	PASS
		PF00594	Gla	PF09342	DUF1986	PASS	PASS	PASS
		PF00594	Gla	PF13365	Trypsin_2	PASS	PASS	PASS
FBXO9	ENSG00000112146.16	PF00646	F-box	PF04212	MIT	PASS	PASS	PASS
		PF04212	MIT	PF12937	F-box-like	PASS	PASS	PASS
FN1	ENSG00000115414.18	PF00039	fn1	PF00040	fn2	NA	NA	NA
FN1	ENSG00000115414.18	PF00040	fn2	PF00041	fn3	NA	NA	NA
		PF00040	fn2	PF09294	Interfer-bind	NA	NA	NA
		PF00040	fn2	PF10179	DUF2369	NA	NA	NA
		PF00040	fn2	PF16656	Pur_ac_phosph_N	NA	NA	NA
FOXO3	ENSG00000118689.14	PF00250	Forkhead	PF16675	FOXO_KIX_bdg	PASS	PASS	NA
		PF00250	Forkhead	PF16676	FOXO-TAD	NA	NA	NA
		PF16675	FOXO_KIX_bdg	PF16676	FOXO-TAD	PASS	PASS	NA
FXR2	ENSG00000129245.11	PF00013	KH_1	PF16096	FXR_C1	PASS	PASS	NA
		PF05641	Agenet	PF16096	FXR_C1	PASS	PASS	NA
		PF12235	FXMRP1_C_core	PF16096	FXR_C1	PASS	NA	NA
GATA5	ENSG00000130700.6	PF05349	GATA-N	PF08271	TF_Zn_Ribbon	NA	NA	NA
GFPT2	ENSG00000131459.12	PF00310	GATase_2	PF01380	SIS	PASS	NA	NA
		PF00310	GATase_2	PF13230	GATase_4	PASS	NA	NA
		PF00310	GATase_2	PF13522	GATase_6	PASS	NA	NA
		PF00310	GATase_2	PF13537	GATase_7	PASS	NA	NA
GRM1	ENSG00000152822.13	PF00003	7tm_3	PF10606	GluR_Homer-bdg	PASS	PASS	NA
		PF01094	ANF_receptor	PF10606	GluR_Homer-bdg	PASS	PASS	NA
		PF07562	NCD3G	PF10606	GluR_Homer-bdg	PASS	PASS	NA
HAPLN2	ENSG00000132702.12	PF00047	ig	PF00193	Xlink	PASS	PASS	PASS
		PF00193	Xlink	PF07679	I-set	NA	NA	NA
		PF00193	Xlink	PF07686	V-set	PASS	PASS	PASS
		PF00193	Xlink	PF13927	Ig_3	PASS	PASS	PASS
HHIP	ENSG00000164161.9	PF07974	EGF_2	PF07995	GSDH	NA	NA	NA
HOXD9	ENSG00000128709.12	PF00046	Homeobox	PF04617	Hox9_act	NA	NA	NA
HTRA3	ENSG00000170801.9	PF00050	Kazal_1	PF00089	Trypsin	NA	NA	NA
		PF00050	Kazal_1	PF00595	PDZ	PASS	NA	NA
		PF00050	Kazal_1	PF10459	Peptidase_S46	PASS	NA	NA
		PF00050	Kazal_1	PF13180	PDZ_2	PASS	NA	NA
		PF00050	Kazal_1	PF13365	Trypsin_2	PASS	PASS	PASS
		PF00089	Trypsin	PF00219	IGFBP	PASS	PASS	PASS
		PF00219	IGFBP	PF00595	PDZ	PASS	PASS	PASS
		PF00219	IGFBP	PF10459	Peptidase_S46	PASS	PASS	PASS
		PF00219	IGFBP	PF13180	PDZ_2	PASS	PASS	PASS
		PF00219	IGFBP	PF13365	Trypsin_2	PASS	PASS	PASS
		PF00595	PDZ	PF07648	Kazal_2	PASS	NA	NA
		PF07648	Kazal_2	PF10459	Peptidase_S46	PASS	NA	NA
		PF07648	Kazal_2	PF13180	PDZ_2	PASS	NA	NA
HTRA3	ENSG00000170801.9	PF07648	Kazal_2	PF13365	Trypsin_2	PASS	PASS	PASS
IL5RA	ENSG00000091181.19	PF01108	Tissue_fac	PF09240	IL6Ra-bind	PASS	NA	NA
ITGB4	ENSG00000132470.13	PF00041	fn3	PF07965	Integrin_B_tail	NA	NA	NA
		PF03160	Calx-beta	PF07965	Integrin_B_tail	PASS	PASS	PASS
		PF07965	Integrin_B_tail	PF16656	Pur_ac_phosph_N	PASS	PASS	PASS
KIF15	ENSG00000163808.16	PF00225	Kinesin	PF15908	HMMR_C	NA	NA	NA
		PF15908	HMMR_C	PF16796	Microtub_bd	NA	NA	NA
KMT2A	ENSG00000118058.20	PF00856	SET	PF02008	zf-CXXC	NA	NA	NA
		PF02008	zf-CXXC	PF05964	FYRN	NA	NA	NA
		PF02008	zf-CXXC	PF05965	FYRC	NA	NA	NA
LGI3	ENSG00000168481.8	PF03736	EPTP	PF12799	LRR_4	NA	NA	NA
		PF03736	EPTP	PF13306	LRR_5	PASS	NA	NA
		PF03736	EPTP	PF14580	LRR_9	NA	NA	NA
LRRC8D	ENSG00000171492.14	PF00560	LRR_1	PF12534	Pannexin_like	PASS	NA	NA
		PF12534	Pannexin_like	PF13306	LRR_5	PASS	NA	NA
		PF12534	Pannexin_like	PF14580	LRR_9	PASS	NA	NA
MARVELD2	ENSG00000152939.15	PF01284	MARVEL	PF07303	Occludin_ELL	PASS	PASS	PASS
MATN2	ENSG00000132561.13	PF00008	EGF	PF10393	Matrilin_ccoil	PASS	PASS	PASS
		PF00092	VWA	PF10393	Matrilin_ccoil	PASS	PASS	PASS
		PF07645	EGF_CA	PF10393	Matrilin_ccoil	PASS	PASS	PASS
		PF10393	Matrilin_ccoil	PF12662	cEGF	PASS	PASS	PASS
		PF10393	Matrilin_ccoil	PF13519	VWA_2	PASS	PASS	PASS
		PF10393	Matrilin_ccoil	PF14670	FXa_inhibition	PASS	PASS	PASS
MMP23B	ENSG00000189409.13	PF00413	Peptidase_M10	PF13895	Ig_2	PASS	PASS	PASS
		PF00413	Peptidase_M10	PF13927	Ig_3	PASS	PASS	PASS
MMP24	ENSG00000125966.9	PF00045	Hemopexin	PF11857	DUF3377	PASS	PASS	PASS
		PF00413	Peptidase_M10	PF11857	DUF3377	PASS	PASS	PASS
		PF01400	Astacin	PF11857	DUF3377	PASS	PASS	PASS
		PF01471	PG_binding_1	PF11857	DUF3377	PASS	PASS	PASS
MRC1	ENSG00000260314.2	PF00040	fn2	PF00652	Ricin_B_lectin	PASS	PASS	PASS
		PF00040	fn2	PF05966	Chordopox_A33R	NA	NA	NA
		PF00059	Lectin_C	PF00652	Ricin_B_lectin	NA	NA	NA
		PF00652	Ricin_B_lectin	PF05473	UL45	PASS	PASS	PASS
MYH10	ENSG00000133026.12	PF00612	IQ	PF11559	ADIP	PASS	NA	NA
		PF02736	Myosin_N	PF11559	ADIP	PASS	NA	NA
		PF00063	Myosin_head	PF14593	PH_3	PASS	NA	NA
		PF00612	IQ	PF14593	PH_3	PASS	NA	NA
NACC2	ENSG00000148411.7	PF00651	BTB	PF10523	BEN	NA	NA	NA
NAT10	ENSG00000135372.8	PF05127	Helicase_RecD	PF13508	Acetyltransf_7	PASS	NA	NA
		PF08351	DUF1726	PF13508	Acetyltransf_7	PASS	NA	NA
		PF13508	Acetyltransf_7	PF13725	tRNA_bind_2	PASS	NA	NA
NCAN	ENSG00000130287.13	PF00084	Sushi	PF00193	Xlink	NA	NA	NA
NOXA1	ENSG00000188747.8	PF07653	SH3_2	PF13176	TPR_7	PASS	NA	NA
NTRK3	ENSG00000140538.16	PF08205	C2-set_2	PF16920	TPKR_C2	PASS	NA	NA
OXT	ENSG00000101405.3	PF00184	Hormone_5	PF00220	Hormone_4	NA	NA	NA
PCDHB4	ENSG00000081818.3	PF16184	Cadherin_3	PF16492	Cadherin_C_2	PASS	NA	NA
PDGFD	ENSG00000170962.12	PF00341	PDGF	PF00431	CUB	PASS	PASS	PASS
PEX1	ENSG00000127980.15	PF06068	TIP49	PF09262	PEX-1N	NA	NA	NA
		PF06068	TIP49	PF09263	PEX-2N	NA	NA	NA
		PF07724	AAA_2	PF09263	PEX-2N	NA	NA	NA
		PF09262	PEX-1N	PF14532	Sigma54_activ_2	PASS	NA	NA
		PF09263	PEX-2N	PF14532	Sigma54_activ_2	PASS	NA	NA
PIDD1	ENSG00000177595.17	PF00531	Death	PF10461	Peptidase_S68	PASS	PASS	NA
PLCH1	ENSG00000114805.17	PF13833	EF-hand_8	PF16457	PH_12	PASS	NA	NA
PLEKHM1	ENSG00000225190.10	PF00169	PH	PF13901	zf-RING_9	NA	NA	NA
PLXNA2	ENSG00000076356.6	PF00616	RasGAP	PF01437	PSI	PASS	NA	NA
		PF00616	RasGAP	PF01833	TIG	PASS	NA	NA
PTPRG	ENSG00000144724.19	PF00041	fn3	PF00194	Carb_anhydrase	PASS	PASS	PASS
		PF00102	Y_phosphatase	PF00194	Carb_anhydrase	PASS	PASS	PASS
		PF00194	Carb_anhydrase	PF00782	DSPc	PASS	PASS	PASS
PXDN	ENSG00000130508.10	PF00093	VWC	PF00560	LRR_1	NA	NA	NA
QKI	ENSG00000112531.16	PF16544	STAR_dimer	PF16551	Quaking_NLS	NA	NA	NA
RBP3	ENSG00000265203.1	PF03572	Peptidase_S41	PF11918	Peptidase_S41_N	PASS	PASS	PASS
RGS12	ENSG00000159788.19	PF00595	PDZ	PF02188	GoLoco	NA	NA	NA
RHO	ENSG00000163914.4	PF00001	7tm_1	PF10413	Rhodopsin_N	NA	NA	NA
		PF10323	7TM_GPCR_Srv	PF10413	Rhodopsin_N	PASS	NA	NA
		PF10324	7TM_GPCR_Srw	PF10413	Rhodopsin_N	PASS	NA	NA
RXRG	ENSG00000143171.12	PF00104	Hormone_recep	PF11825	Nuc_recep-AF1	PASS	PASS	PASS
		PF00105	zf-C4	PF11825	Nuc_recep-AF1	PASS	PASS	PASS
SATB2	ENSG00000119042.16	PF02376	CUT	PF16534	ULD	PASS	PASS	PASS
		PF02376	CUT	PF16557	CUTL	PASS	NA	NA
		PF16534	ULD	PF16557	CUTL	NA	NA	NA
SEL1L	ENSG00000071537.13	PF00040	fn2	PF08238	Sel1	PASS	PASS	PASS
SEMA3A	ENSG00000075213.10	PF01403	Sema	PF07686	V-set	NA	NA	NA
SEMA3C	ENSG00000075223.13	PF01437	PSI	PF07679	I-set	NA	NA	NA
SEMA4G	ENSG00000095539.15	PF01437	PSI	PF13895	Ig_2	PASS	PASS	PASS
SH3BP4	ENSG00000130147.15	PF00791	ZU5	PF14604	SH3_9	NA	NA	NA
SHPRH	ENSG00000146414.15	PF00271	Helicase_C	PF00538	Linker_histone	NA	NA	NA
		PF00538	Linker_histone	PF13920	zf-C3HC4_3	PASS	NA	NA
SIPA1L3	ENSG00000105738.10	PF00595	PDZ	PF11881	SPAR_C	NA	NA	NA
		PF02145	Rap_GAP	PF11881	SPAR_C	NA	NA	NA
SMOC2	ENSG00000112562.18	PF00086	Thyroglobulin_1	PF16597	Thyroglob_assoc	PASS	PASS	NA
		PF10591	SPARC_Ca_bdg	PF16597	Thyroglob_assoc	PASS	PASS	NA
SPEN	ENSG00000065526.10	PF07744	SPOC	PF13893	RRM_5	NA	NA	NA
SPINT1	ENSG00000166145.14	PF00014	Kunitz_BPTI	PF07502	MANEC	PASS	NA	NA
STAB1	ENSG00000010327.10	PF00193	Xlink	PF02469	Fasciclin	PASS	NA	NA
SUSD2	ENSG00000099994.10	PF01033	Somatomedin_B	PF03782	AMOP	PASS	PASS	PASS
SV2C	ENSG00000122012.13	PF13347	MFS_2	PF13599	Pentapeptide_4	PASS	NA	NA
SYT2	ENSG00000143858.11	PF00168	C2	PF15807	MAP17	PASS	PASS	PASS
TANC1	ENSG00000115183.14	PF00023	Ank	PF13371	TPR_9	PASS	NA	NA
		PF12796	Ank_2	PF13371	TPR_9	PASS	NA	NA
		PF13371	TPR_9	PF13606	Ank_3	PASS	NA	NA
		PF13371	TPR_9	PF13637	Ank_4	PASS	NA	NA
		PF13371	TPR_9	PF13857	Ank_5	PASS	NA	NA
TECTA	ENSG00000109927.10	PF00100	Zona_pellucida	PF12714	TILa	NA	NA	NA
		PF01826	TIL	PF06119	NIDO	NA	NA	NA
		PF06119	NIDO	PF08742	C8	NA	NA	NA
		PF06119	NIDO	PF12714	TILa	NA	NA	NA
TGFBR2	ENSG00000163513.17	PF00069	Pkinase	PF08917	ecTbetaR2	NA	NA	NA
		PF07714	Pkinase_Tyr	PF08917	ecTbetaR2	NA	NA	NA
TH	ENSG00000180176.14	PF00351	Biopterin_H	PF12549	TOH_N	PASS	PASS	NA
TNFAIP6	ENSG00000123610.4	PF00193	Xlink	PF00431	CUB	NA	NA	NA
TNK2	ENSG00000061938.17	PF07714	Pkinase_Tyr	PF11555	Inhibitor_Mig-6	PASS	PASS	PASS
		PF11555	Inhibitor_Mig-6	PF14555	UBA_4	PASS	PASS	PASS
TRADD	ENSG00000102871.15	PF00531	Death	PF09034	TRADD_N	PASS	PASS	PASS
TRIM6-TRIM34	ENSG00000258588.3	PF00622	SPRY	PF04564	U-box	PASS	NA	NA
TRIM60	ENSG00000176979.12	PF00622	SPRY	PF16685	zf-RING_10	PASS	NA	NA
		PF13765	PRY	PF16685	zf-RING_10	PASS	NA	NA
TRIO	ENSG00000038382.19	PF00018	SH3_1	PF16609	SH3-RhoG_link	NA	NA	NA
		PF07653	SH3_2	PF13716	CRAL_TRIO_2	NA	NA	NA
		PF07653	SH3_2	PF16609	SH3-RhoG_link	PASS	NA	NA
		PF13716	CRAL_TRIO_2	PF14604	SH3_9	NA	NA	NA
		PF13895	Ig_2	PF15411	PH_10	NA	NA	NA
		PF14604	SH3_9	PF16609	SH3-RhoG_link	PASS	NA	NA
TRPM7	ENSG00000092439.14	PF00520	Ion_trans	PF02816	Alpha_kinase	PASS	PASS	PASS
		PF02816	Alpha_kinase	PF16519	TRPM_tetra	PASS	PASS	PASS
TTC39C	ENSG00000168234.12	PF10300	DUF3808	PF10345	Cohesin_load	PASS	NA	NA
VPS8	ENSG00000156931.15	PF12816	Vps8	PF17123	zf-RING_11	NA	NA	NA
VTN	ENSG00000109072.13	PF00045	Hemopexin	PF01033	Somatomedin_B	NA	NA	NA
WT1	ENSG00000184937.13	PF00096	zf-C2H2	PF02165	WT1	NA	NA	NA
		PF02165	WT1	PF13465	zf-H2C2_2	NA	NA	NA
		PF02165	WT1	PF13894	zf-C2H2_4	NA	NA	NA
ZBTB46	ENSG00000130584.10	PF11822	DUF3342	PF13909	zf-H2C2_5	PASS	NA	NA
ZNF143	ENSG00000166478.9	PF00096	zf-C2H2	PF11525	CopK	NA	NA	NA
		PF11525	CopK	PF13465	zf-H2C2_2	NA	NA	NA
		PF11525	CopK	PF13894	zf-C2H2_4	NA	NA	NA
ZP4	ENSG00000116996.9	PF00088	Trefoil	PF00100	Zona_pellucida	PASS	PASS	PASS
1Filters for DSO-DPs selections. The column names corresponde to the filter ID (See Matrial and Methods)

## Sheet: Supporting Information Table3
Supporting Information Table 3. The filter result for the domain pairs found only in the gene models of all gnathostomes
Symbol	ENSEMBL gene ID	Domain1		Domain2		F-3	F-4	F-5	Detected from Cyclostome genome
ADGRA2	ENSG00000020181.17	PF00560	LRR_1	PF01825	GPS	NA	NA	NA	NA
APP	ENSG00000142192.20	PF00014	Kunitz_BPTI	PF02177	APP_N	NA	NA	NA	NA
		PF00014	Kunitz_BPTI	PF10515	APP_amyloid	NA	NA	NA	NA
		PF00014	Kunitz_BPTI	PF12924	APP_Cu_bd	NA	NA	NA	NA
		PF00014	Kunitz_BPTI	PF12925	APP_E2	NA	NA	NA	NA
ATXN1	ENSG00000124788.18	PF08517	AXH	PF12547	ATXN-1_C	PASS	PASS	NA	NA
BIRC3	ENSG00000023445.13	PF00619	CARD	PF00653	BIR	NA	NA	NA	NA
		PF00619	CARD	PF13920	zf-C3HC4_3	NA	NA	NA	NA
		PF00619	CARD	PF14447	Prok-RING_4	PASS	NA	NA	NA
BTN1A1	ENSG00000124557.12	PF00622	SPRY	PF08205	C2-set_2	PASS	PASS	PASS	PASS
		PF00622	SPRY	PF13895	Ig_2	PASS	NA	NA	NA
CFTR	ENSG00000001626.14	PF00437	T2SSE	PF14396	CFTR_R	PASS	NA	NA	NA
		PF13191	AAA_16	PF14396	CFTR_R	PASS	NA	NA	NA
DENND4A	ENSG00000174485.15	PF02141	DENN	PF17177	PPR_long	PASS	NA	NA	NA
		PF03456	uDENN	PF17177	PPR_long	PASS	NA	NA	NA
DLG5	ENSG00000274429.2	PF00595	PDZ	PF04822	Takusan	NA	NA	NA	NA
		PF00625	Guanylate_kin	PF04822	Takusan	NA	NA	NA	NA
		PF04822	Takusan	PF13180	PDZ_2	NA	NA	NA	NA
EGR3	ENSG00000179388.8	PF00096	zf-C2H2	PF11928	DUF3446	PASS	PASS	PASS	NA
		PF11928	DUF3446	PF13465	zf-H2C2_2	PASS	PASS	PASS	NA
		PF11928	DUF3446	PF13894	zf-C2H2_4	PASS	PASS	PASS	NA
		PF11928	DUF3446	PF13913	zf-C2HC_2	PASS	PASS	PASS	NA
EPHA2	ENSG00000142627.12	PF00536	SAM_1	PF09294	Interfer-bind	PASS	NA	NA	NA
		PF01404	Ephrin_lbd	PF09294	Interfer-bind	PASS	NA	NA	NA
		PF07647	SAM_2	PF09294	Interfer-bind	PASS	NA	NA	NA
		PF07699	Ephrin_rec_like	PF09294	Interfer-bind	PASS	NA	NA	NA
ERMAP	ENSG00000164010.14	PF00047	ig	PF00622	SPRY	PASS	PASS	PASS	PASS
		PF00622	SPRY	PF07679	I-set	NA	NA	NA	NA
		PF00622	SPRY	PF07686	V-set	PASS	NA	NA	NA
		PF00622	SPRY	PF13927	Ig_3	PASS	PASS	PASS	PASS
FCGRT	ENSG00000104870.12	PF07654	C1-set	PF16497	MHC_I_3	PASS	NA	NA	NA
FXR1	ENSG00000114416.17	PF05641	Agenet	PF07650	KH_2	PASS	NA	NA	NA
		PF07650	KH_2	PF12235	FXMRP1_C_core	PASS	NA	NA	NA
		PF07650	KH_2	PF16096	FXR_C1	PASS	NA	NA	NA
HAPLN4	ENSG00000187664.8	PF00193	Xlink	PF13895	Ig_2	PASS	NA	NA	NA
HELZ	ENSG00000198265.11	PF00580	UvrD-helicase	PF00642	zf-CCCH	PASS	NA	NA	NA
HNRNPAB	ENSG00000197451.11	PF00076	RRM_1	PF08143	CBFNT	NA	NA	NA	NA
		PF08143	CBFNT	PF16367	RRM_7	PASS	NA	NA	NA
IL6ST	ENSG00000134352.19	PF06328	Lep_receptor_Ig	PF09240	IL6Ra-bind	NA	NA	NA	NA
MGMT	ENSG00000170430.9	PF01035	DNA_binding_1	PF02870	Methyltransf_1N	PASS	NA	NA	NA
MICAL2	ENSG00000133816.14	PF00412	LIM	PF13241	NAD_binding_7	PASS	NA	NA	NA
MRC1	ENSG00000260314.2	PF00652	Ricin_B_lectin	PF05966	Chordopox_A33R	PASS	NA	NA	NA
MYO10	ENSG00000145555.14	PF00063	Myosin_head	PF16735	MYO10_CC	PASS	PASS	PASS	PASS
		PF00169	PH	PF16735	MYO10_CC	PASS	PASS	PASS	PASS
		PF00373	FERM_M	PF16735	MYO10_CC	PASS	PASS	PASS	PASS
		PF00612	IQ	PF16735	MYO10_CC	PASS	PASS	PASS	PASS
		PF00784	MyTH4	PF16735	MYO10_CC	PASS	PASS	PASS	PASS
		PF00788	RA	PF16735	MYO10_CC	PASS	PASS	PASS	PASS
		PF14593	PH_3	PF16735	MYO10_CC	PASS	PASS	PASS	PASS
		PF15409	PH_8	PF16735	MYO10_CC	PASS	PASS	PASS	PASS
		PF15413	PH_11	PF16735	MYO10_CC	PASS	PASS	PASS	PASS
OCRL	ENSG00000122126.16	PF00620	RhoGAP	PF16726	OCRL_clath_bd	PASS	PASS	PASS	PASS
		PF03372	Exo_endo_phos	PF16726	OCRL_clath_bd	PASS	PASS	PASS	PASS
OTUD7A	ENSG00000169918.9	PF01754	zf-A20	PF14555	UBA_4	NA	NA	NA	NA
PAN2	ENSG00000135473.14	PF13423	UCH_1	PF17005	WD40_like	PASS	NA	NA	NA
PATZ1	ENSG00000100105.17	PF00096	zf-C2H2	PF16637	zf-C2H2_assoc3	PASS	PASS	NA	NA
		PF13894	zf-C2H2_4	PF16637	zf-C2H2_assoc3	PASS	PASS	NA	NA
RAG2	ENSG00000175097.7	PF03089	RAG2	PF13341	RAG2_PHD	PASS	PASS	NA	NA
RGS12	ENSG00000159788.19	PF00595	PDZ	PF16613	RGS12_us1	PASS	PASS	PASS	NA
		PF00615	RGS	PF16613	RGS12_us1	PASS	PASS	PASS	NA
		PF02188	GoLoco	PF16613	RGS12_us1	PASS	PASS	PASS	NA
		PF02196	RBD	PF16613	RGS12_us1	PASS	PASS	PASS	NA
		PF16612	RGS12_usC	PF16613	RGS12_us1	PASS	NA	NA	NA
RIMKLB	ENSG00000166532.15	PF02955	GSH-S_ATP	PF14397	ATPgrasp_ST	PASS	NA	NA	NA
		PF02955	GSH-S_ATP	PF15632	ATPgrasp_Ter	PASS	NA	NA	NA
SMOC2	ENSG00000112562.18	PF13499	EF-hand_7	PF16597	Thyroglob_assoc	PASS	NA	NA	NA
SRPX2	ENSG00000102359.6	PF00084	Sushi	PF13778	DUF4174	PASS	PASS	PASS	PASS
		PF02494	HYR	PF13778	DUF4174	PASS	PASS	PASS	PASS
TBX3	ENSG00000135111.15	PF00907	T-box	PF12598	TBX	PASS	PASS	NA	NA
TNK2	ENSG00000061938.17	PF09027	GTPase_binding	PF11555	Inhibitor_Mig-6	PASS	PASS	PASS	NA
		PF00018	SH3_1	PF11555	Inhibitor_Mig-6	PASS	PASS	PASS	NA
		PF00069	Pkinase	PF11555	Inhibitor_Mig-6	PASS	NA	NA	NA
		PF11555	Inhibitor_Mig-6	PF14531	Kinase-like	PASS	NA	NA	NA
		PF11555	Inhibitor_Mig-6	PF14604	SH3_9	PASS	PASS	PASS	NA
UEVLD	ENSG00000151116.16	PF00056	Ldh_1_N	PF05743	UEV	PASS	PASS	PASS	PASS
		PF02866	Ldh_1_C	PF05743	UEV	PASS	PASS	PASS	PASS
WDSUB1	ENSG00000196151.10	PF00536	SAM_1	PF11768	Frtz	PASS	NA	NA	NA
		PF04564	U-box	PF11768	Frtz	PASS	NA	NA	NA
		PF07647	SAM_2	PF11768	Frtz	PASS	NA	NA	NA
ZBTB34	ENSG00000177125.5	PF11822	DUF3342	PF16622	zf-C2H2_11	PASS	NA	NA	NA
ZBTB8B	ENSG00000273274.1	PF11822	DUF3342	PF12874	zf-met	NA	NA	NA	NA
ZNF143	ENSG00000166478.9	PF11525	CopK	PF15909	zf-C2H2_8	NA	NA	NA	NA
ZNF536	ENSG00000198597.8	PF00096	zf-C2H2	PF16606	zf-C2H2_assoc	PASS	PASS	PASS	PASS
		PF05605	zf-Di19	PF16606	zf-C2H2_assoc	PASS	PASS	PASS	PASS
		PF13465	zf-H2C2_2	PF16606	zf-C2H2_assoc	PASS	PASS	PASS	PASS
		PF13894	zf-C2H2_4	PF16606	zf-C2H2_assoc	PASS	PASS	PASS	PASS
		PF13909	zf-H2C2_5	PF16606	zf-C2H2_assoc	PASS	PASS	PASS	PASS
1Filters for DSO-DPs selections. The column names corresponde to the filter ID (See Matrial and Methods)

## Sheet: Supporting Information Table4
Supporting Information Table 4. The filter result for the domain pairs found only in the gene models of both at least one of the lampreys and the hagfishes
Symbol	Gene ID	Domain1		Domain2		F-3	F-4	F-5
ABCD4	GeneID:116939505	PF00270	DEAD	PF06472	ABC_membrane_2	PASS	NA	NA
ARL8B_homolog	g6788	PF00025	Arf	PF00583	Acetyltransf_1	PASS	PASS	PASS
		PF00071	Ras	PF00583	Acetyltransf_1	NA	NA	NA
		PF00503	G-alpha	PF00583	Acetyltransf_1	PASS	PASS	PASS
		PF00583	Acetyltransf_1	PF01926	MMR_HSR1	PASS	PASS	PASS
		PF00583	Acetyltransf_1	PF04670	Gtr1_RagA	PASS	PASS	PASS
		PF00583	Acetyltransf_1	PF08477	Roc	PASS	PASS	PASS
		PF00583	Acetyltransf_1	PF09439	SRPRB	PASS	PASS	PASS
BCR_homolog	g7863	PF00168	C2	PF15405	PH_5	PASS	NA	NA
BECN1	GeneID:116948655	PF06156	YabB	PF15285	BH3	PASS	NA	NA
CAP1_homolog	g4233	PF00076	RRM_1	PF01213	CAP_N	NA	NA	NA
		PF00076	RRM_1	PF08603	CAP_C	NA	NA	NA
CCDC94_homolog	g2903	PF04502	DUF572	PF14936	p53-inducible11	PASS	PASS	PASS
CHEK2	GeneID:116942575	PF00498	FHA	PF12330	Haspin_kinase	PASS	NA	NA
CLEC4F_homolog	g16986	PF01920	Prefoldin_2	PF16515	HIP1_clath_bdg	PASS	NA	NA
		PF04102	SlyX	PF06148	COG2	PASS	NA	NA
		PF05622	HOOK	PF06148	COG2	PASS	NA	NA
		PF06148	COG2	PF16331	TolA_bind_tri	PASS	NA	NA
		PF06160	EzrA	PF10174	Cast	PASS	NA	NA
		PF06810	Phage_GP20	PF16515	HIP1_clath_bdg	PASS	NA	NA
		PF09787	Golgin_A5	PF10498	IFT57	PASS	NA	NA
		PF10174	Cast	PF15397	DUF4618	PASS	NA	NA
		PF10392	COG5	PF16515	HIP1_clath_bdg	PASS	NA	NA
DMC1_homolog	g11373	PF01995	DUF128	PF13481	AAA_25	PASS	NA	NA
DOCK1_homolog	g2681	PF08506	Cse1	PF14429	DOCK-C2	PASS	PASS	PASS
FAM210A	GeneID:116954155	PF06916	DUF1279	PF07889	DUF1664	PASS	NA	NA
GABBR2	GeneID:116954687	PF00003	7tm_3	PF00689	Cation_ATPase_C	PASS	NA	NA
		PF00689	Cation_ATPase_C	PF01094	ANF_receptor	NA	NA	NA
		PF00689	Cation_ATPase_C	PF13458	Peripla_BP_6	PASS	NA	NA
GANAB_homolog	g4644	PF00648	Peptidase_C2	PF01055	Glyco_hydro_31	NA	NA	NA
		PF00648	Peptidase_C2	PF13802	Gal_mutarotas_2	NA	NA	NA
		PF01055	Glyco_hydro_31	PF01067	Calpain_III	NA	NA	NA
		PF01067	Calpain_III	PF13802	Gal_mutarotas_2	NA	NA	NA
HYI_homolog	g1738	PF01261	AP_endonuc_2	PF01907	Ribosomal_L37e	PASS	PASS	PASS
IDNK	GeneID:116941993	PF01202	SKI	PF08303	tRNA_lig_kinase	PASS	NA	NA
		PF01712	dNK	PF08303	tRNA_lig_kinase	PASS	NA	NA
		PF02224	Cytidylate_kin	PF08303	tRNA_lig_kinase	PASS	NA	NA
		PF08303	tRNA_lig_kinase	PF13207	AAA_17	PASS	NA	NA
KCNS3_homolog	g4934	PF02724	CDC45	PF10446	DUF2457	PASS	PASS	PASS
KCP_homolog	g14233	PF00014	Kunitz_BPTI	PF00264	Tyrosinase	NA	NA	NA
LAMA2_homolog	g4889	PF00076	RRM_1	PF10177	DUF2371	NA	NA	NA
LOC116937519	GeneID:116937519	PF00096	zf-C2H2	PF10588	NADH-G_4Fe-4S_3	PASS	NA	NA
		PF10588	NADH-G_4Fe-4S_3	PF12171	zf-C2H2_jaz	PASS	NA	NA
		PF10588	NADH-G_4Fe-4S_3	PF12874	zf-met	PASS	NA	NA
		PF10588	NADH-G_4Fe-4S_3	PF13894	zf-C2H2_4	PASS	NA	NA
		PF10588	NADH-G_4Fe-4S_3	PF13909	zf-H2C2_5	PASS	NA	NA
LOC116938961	GeneID:116938961	PF00038	Filament	PF00804	Syntaxin	PASS	NA	NA
		PF00038	Filament	PF04253	TFR_dimer	PASS	NA	NA
		PF00261	Tropomyosin	PF04253	TFR_dimer	PASS	NA	NA
		PF00261	Tropomyosin	PF17078	SHE3	PASS	NA	NA
		PF00769	ERM	PF04253	TFR_dimer	PASS	NA	NA
		PF00769	ERM	PF04513	Baculo_PEP_C	PASS	NA	NA
		PF00804	Syntaxin	PF05667	DUF812	PASS	NA	NA
		PF00804	Syntaxin	PF06009	Laminin_II	PASS	NA	NA
		PF00804	Syntaxin	PF06156	YabB	PASS	NA	NA
		PF00804	Syntaxin	PF07851	TMPIT	PASS	NA	NA
		PF00804	Syntaxin	PF07889	DUF1664	PASS	NA	NA
		PF00804	Syntaxin	PF08317	Spc7	PASS	NA	NA
		PF00804	Syntaxin	PF10473	CENP-F_leu_zip	PASS	NA	NA
		PF00804	Syntaxin	PF16331	TolA_bind_tri	PASS	NA	NA
		PF04012	PspA_IM30	PF12059	DUF3540	PASS	NA	NA
		PF04102	SlyX	PF12059	DUF3540	PASS	NA	NA
		PF04111	APG6	PF04253	TFR_dimer	PASS	NA	NA
		PF04111	APG6	PF12059	DUF3540	PASS	NA	NA
		PF04111	APG6	PF17078	SHE3	NA	NA	NA
		PF04156	IncA	PF12059	DUF3540	PASS	NA	NA
		PF04253	TFR_dimer	PF04513	Baculo_PEP_C	PASS	NA	NA
		PF04253	TFR_dimer	PF05266	DUF724	PASS	NA	NA
		PF04253	TFR_dimer	PF05478	Prominin	PASS	NA	NA
		PF04253	TFR_dimer	PF05622	HOOK	PASS	NA	NA
		PF04253	TFR_dimer	PF05667	DUF812	PASS	NA	NA
		PF04253	TFR_dimer	PF06008	Laminin_I	PASS	NA	NA
		PF04253	TFR_dimer	PF06810	Phage_GP20	PASS	NA	NA
		PF04253	TFR_dimer	PF10473	CENP-F_leu_zip	PASS	NA	NA
		PF04253	TFR_dimer	PF11559	ADIP	PASS	NA	NA
		PF04253	TFR_dimer	PF11932	DUF3450	PASS	NA	NA
		PF04253	TFR_dimer	PF12059	DUF3540	PASS	NA	NA
		PF04253	TFR_dimer	PF14662	KASH_CCD	PASS	NA	NA
		PF04253	TFR_dimer	PF14932	HAUS-augmin3	PASS	NA	NA
		PF04253	TFR_dimer	PF15294	Leu_zip	PASS	NA	NA
		PF04253	TFR_dimer	PF16043	DUF4795	PASS	NA	NA
		PF04513	Baculo_PEP_C	PF06320	GCN5L1	PASS	NA	NA
		PF04513	Baculo_PEP_C	PF06810	Phage_GP20	PASS	NA	NA
		PF04513	Baculo_PEP_C	PF12059	DUF3540	PASS	NA	NA
		PF04871	Uso1_p115_C	PF10392	COG5	PASS	NA	NA
		PF04871	Uso1_p115_C	PF13094	CENP-Q	PASS	NA	NA
		PF05266	DUF724	PF07851	TMPIT	PASS	NA	NA
		PF05266	DUF724	PF12059	DUF3540	PASS	NA	NA
		PF05266	DUF724	PF17078	SHE3	PASS	NA	NA
		PF05478	Prominin	PF12059	DUF3540	PASS	NA	NA
		PF05478	Prominin	PF17078	SHE3	PASS	NA	NA
		PF05622	HOOK	PF07851	TMPIT	PASS	NA	NA
		PF05622	HOOK	PF17078	SHE3	PASS	NA	NA
		PF05667	DUF812	PF12059	DUF3540	PASS	NA	NA
		PF05667	DUF812	PF17078	SHE3	PASS	NA	NA
		PF06008	Laminin_I	PF12059	DUF3540	PASS	NA	NA
		PF06008	Laminin_I	PF15294	Leu_zip	PASS	NA	NA
		PF06008	Laminin_I	PF17078	SHE3	PASS	NA	NA
		PF06009	Laminin_II	PF12059	DUF3540	PASS	NA	NA
		PF06009	Laminin_II	PF17078	SHE3	PASS	NA	NA
		PF06013	WXG100	PF13863	DUF4200	PASS	NA	NA
		PF06156	YabB	PF09486	HrpB7	PASS	NA	NA
		PF06156	YabB	PF12059	DUF3540	PASS	NA	NA
		PF06160	EzrA	PF12059	DUF3540	PASS	NA	NA
		PF06160	EzrA	PF15294	Leu_zip	PASS	NA	NA
		PF06810	Phage_GP20	PF12059	DUF3540	PASS	NA	NA
		PF06810	Phage_GP20	PF15294	Leu_zip	PASS	NA	NA
		PF06810	Phage_GP20	PF17078	SHE3	PASS	NA	NA
		PF07106	TBPIP	PF12059	DUF3540	PASS	NA	NA
		PF07851	TMPIT	PF13094	CENP-Q	PASS	NA	NA
		PF07851	TMPIT	PF15294	Leu_zip	PASS	NA	NA
		PF07851	TMPIT	PF17078	SHE3	PASS	NA	NA
		PF07889	DUF1664	PF12059	DUF3540	PASS	NA	NA
		PF08317	Spc7	PF12059	DUF3540	PASS	NA	NA
		PF09486	HrpB7	PF12059	DUF3540	PASS	NA	NA
		PF09486	HrpB7	PF15397	DUF4618	PASS	NA	NA
		PF10046	BLOC1_2	PF12059	DUF3540	PASS	NA	NA
		PF10473	CENP-F_leu_zip	PF12059	DUF3540	PASS	NA	NA
		PF11180	DUF2968	PF12059	DUF3540	PASS	NA	NA
		PF11559	ADIP	PF12059	DUF3540	PASS	NA	NA
		PF11932	DUF3450	PF12059	DUF3540	PASS	NA	NA
		PF12059	DUF3540	PF12325	TMF_TATA_bd	PASS	NA	NA
		PF12059	DUF3540	PF12718	Tropomyosin_1	PASS	NA	NA
		PF12059	DUF3540	PF13094	CENP-Q	PASS	NA	NA
		PF12059	DUF3540	PF14662	KASH_CCD	PASS	NA	NA
		PF12059	DUF3540	PF15294	Leu_zip	PASS	NA	NA
		PF12059	DUF3540	PF16378	DUF4988	PASS	NA	NA
		PF12059	DUF3540	PF17078	SHE3	PASS	NA	NA
		PF13094	CENP-Q	PF14932	HAUS-augmin3	PASS	NA	NA
		PF15294	Leu_zip	PF17078	SHE3	PASS	NA	NA
		PF15619	Lebercilin	PF17078	SHE3	PASS	NA	NA
		PF17078	SHE3	PF17098	Wtap	PASS	NA	NA
LOC116939012	GeneID:116939012	PF01426	BAH	PF15963	Myb_DNA-bind_7	NA	NA	NA
LOC116940358	GeneID:116940358	PF07679	I-set	PF10420	IL12p40_C	PASS	NA	NA
LOC116941692	GeneID:116941692	PF00433	Pkinase_C	PF09304	Cortex-I_coil	PASS	NA	NA
LOC116941732	GeneID:116941732	PF08474	MYT1	PF14932	HAUS-augmin3	PASS	NA	NA
LOC116942323	GeneID:116942323	PF00069	Pkinase	PF00628	PHD	NA	NA	NA
		PF00433	Pkinase_C	PF00628	PHD	PASS	NA	NA
		PF00628	PHD	PF07714	Pkinase_Tyr	NA	NA	NA
LOC116942553	GeneID:116942553	PF01390	SEA	PF02793	HRM	NA	NA	NA
LOC116942637	GeneID:116942637	PF04811	Sec23_trunk	PF13768	VWA_3	PASS	NA	NA
LOC116943610	GeneID:116943610	PF00069	Pkinase	PF00643	zf-B_box	NA	NA	NA
		PF00643	zf-B_box	PF07714	Pkinase_Tyr	NA	NA	NA
LOC116943657	GeneID:116943657	PF06667	PspB	PF13920	zf-C3HC4_3	PASS	NA	NA
LOC116943805	GeneID:116943805	PF00069	Pkinase	PF02198	SAM_PNT	PASS	NA	NA
		PF02198	SAM_PNT	PF07714	Pkinase_Tyr	PASS	NA	NA
LOC116943884	GeneID:116943884	PF00039	fn1	PF02010	REJ	PASS	NA	NA
LOC116945038	GeneID:116945038	PF01477	PLAT	PF07686	V-set	NA	NA	NA
LOC116946236	GeneID:116946236	PF00038	Filament	PF00612	IQ	PASS	NA	NA
LOC116946555	GeneID:116946555	PF00096	zf-C2H2	PF13518	HTH_28	NA	NA	NA
		PF13465	zf-H2C2_2	PF13518	HTH_28	PASS	PASS	PASS
		PF13518	HTH_28	PF13894	zf-C2H2_4	PASS	PASS	PASS
LOC116946973	GeneID:116946973	PF11921	DUF3439	PF12799	LRR_4	PASS	PASS	PASS
		PF11921	DUF3439	PF13306	LRR_5	PASS	PASS	PASS
		PF11921	DUF3439	PF13855	LRR_8	PASS	PASS	PASS
LOC116947104	GeneID:116947104	PF00957	Synaptobrevin	PF06013	WXG100	PASS	NA	NA
LOC116948094	GeneID:116948094	PF00047	ig	PF12301	CD99L2	PASS	PASS	PASS
		PF07679	I-set	PF12301	CD99L2	PASS	PASS	PASS
		PF07686	V-set	PF12301	CD99L2	PASS	PASS	PASS
		PF08205	C2-set_2	PF12301	CD99L2	PASS	PASS	PASS
		PF12301	CD99L2	PF13895	Ig_2	PASS	PASS	PASS
		PF12301	CD99L2	PF13927	Ig_3	PASS	PASS	PASS
LOC116948117	GeneID:116948117	PF16681	Ig_5	PF16758	UL141	PASS	NA	NA
LOC116948308	GeneID:116948308	PF00855	PWWP	PF11717	Tudor-knot	NA	NA	NA
LOC116948737	GeneID:116948737	PF09011	HMG_box_2	PF14747	DUF4473	PASS	NA	NA
		PF14747	DUF4473	PF14887	HMG_box_5	PASS	NA	NA
LOC116951139	GeneID:116951139	PF00069	Pkinase	PF16744	Zf_RING	PASS	NA	NA
		PF07714	Pkinase_Tyr	PF16744	Zf_RING	PASS	NA	NA
LOC116952749	GeneID:116952749	PF15037	IL17_R_N	PF16556	IL17R_fnIII_D1	PASS	NA	NA
LOC116954643	GeneID:116954643	PF08614	ATG16	PF15908	HMMR_C	PASS	NA	NA
LOC116954693	GeneID:116954693	PF00078	RVT_1	PF00955	HCO3_cotransp	NA	NA	NA
LOC116955067	GeneID:116955067	PF00515	TPR_1	PF12874	zf-met	NA	NA	NA
LOC116955921	GeneID:116955921	PF00096	zf-C2H2	PF14291	DUF4371	NA	NA	NA
		PF05699	Dimer_Tnp_hAT	PF12171	zf-C2H2_jaz	PASS	NA	NA
		PF05699	Dimer_Tnp_hAT	PF13465	zf-H2C2_2	NA	NA	NA
		PF05699	Dimer_Tnp_hAT	PF13912	zf-C2H2_6	NA	NA	NA
		PF13465	zf-H2C2_2	PF14291	DUF4371	PASS	NA	NA
		PF13894	zf-C2H2_4	PF14291	DUF4371	PASS	NA	NA
		PF13912	zf-C2H2_6	PF14291	DUF4371	NA	NA	NA
LOC116956454	GeneID:116956454	PF02181	FH2	PF05266	DUF724	PASS	NA	NA
		PF02181	FH2	PF06103	DUF948	PASS	NA	NA
		PF04012	PspA_IM30	PF08651	DASH_Duo1	PASS	NA	NA
		PF04100	Vps53_N	PF04108	APG17	PASS	NA	NA
		PF04100	Vps53_N	PF06013	WXG100	PASS	NA	NA
		PF04100	Vps53_N	PF12795	MscS_porin	PASS	NA	NA
		PF05531	NPV_P10	PF14346	DUF4398	PASS	NA	NA
LOC116956536	GeneID:116956536	PF00769	ERM	PF00887	ACBP	PASS	NA	NA
LOC116957168	GeneID:116957168	PF02862	DDHD	PF08662	eIF2A	PASS	NA	NA
		PF02862	DDHD	PF12894	ANAPC4_WD40	PASS	NA	NA
LOC116957623	GeneID:116957623	PF00096	zf-C2H2	PF13384	HTH_23	NA	NA	NA
		PF13384	HTH_23	PF13465	zf-H2C2_2	NA	NA	NA
		PF13384	HTH_23	PF13894	zf-C2H2_4	NA	NA	NA
		PF09947	DUF2180	PF17283	Zn_ribbon_SprT	PASS	NA	NA
LOC116957672	GeneID:116957672	PF00004	AAA	PF14484	FISNA	PASS	NA	NA
LOC116958521	GeneID:116958521	PF04423	Rad50_zn_hook	PF17283	Zn_ribbon_SprT	PASS	NA	NA
LOC116958530	GeneID:116958530	PF05605	zf-Di19	PF14161	FAM110_N	PASS	NA	NA
LOC116958583	GeneID:116958583	PF00047	ig	PF07423	DUF1510	PASS	NA	NA
NWD2	GeneID:116942786	PF07569	Hira	PF13271	DUF4062	PASS	PASS	PASS
OBSCN_homolog	g1501	PF00168	C2	PF07679	I-set	NA	NA	NA
		PF00168	C2	PF13895	Ig_2	NA	NA	NA
		PF00168	C2	PF13927	Ig_3	NA	NA	NA
PARG	GeneID:116945024	PF05028	PARG_cat	PF05716	AKAP_110	PASS	PASS	PASS
PPAT_homolog	g4078	PF00153	Mito_carr	PF00156	Pribosyltran	PASS	PASS	PASS
PROX1_homolog	g2781	PF00769	ERM	PF05044	HPD	PASS	PASS	PASS
SDK2	GeneID:116949514	PF00047	ig	PF16874	Glyco_hydro_36C	PASS	NA	NA
		PF07679	I-set	PF16874	Glyco_hydro_36C	PASS	NA	NA
		PF07686	V-set	PF16874	Glyco_hydro_36C	PASS	NA	NA
		PF08205	C2-set_2	PF16874	Glyco_hydro_36C	PASS	NA	NA
SETMAR_homolog	g18133	PF13358	DDE_3	PF16087	DUF4817	NA	NA	NA
		PF13565	HTH_32	PF16087	DUF4817	PASS	PASS	PASS
SF3B1	GeneID:116948111	PF04931	DNA_pol_phi	PF11865	DUF3385	PASS	NA	NA
SMC1A_homolog	g14056	PF02463	SMC_N	PF07645	EGF_CA	NA	NA	NA
		PF02463	SMC_N	PF12662	cEGF	NA	NA	NA
		PF02463	SMC_N	PF12947	EGF_3	PASS	NA	NA
		PF02463	SMC_N	PF14670	FXa_inhibition	PASS	NA	NA
		PF06470	SMC_hinge	PF07645	EGF_CA	NA	NA	NA
		PF06470	SMC_hinge	PF12662	cEGF	NA	NA	NA
		PF06470	SMC_hinge	PF12947	EGF_3	PASS	NA	NA
		PF06470	SMC_hinge	PF14670	FXa_inhibition	PASS	NA	NA
		PF07645	EGF_CA	PF13304	AAA_21	PASS	NA	NA
		PF12662	cEGF	PF13304	AAA_21	PASS	NA	NA
		PF12947	EGF_3	PF13304	AAA_21	PASS	NA	NA
		PF13304	AAA_21	PF14670	FXa_inhibition	PASS	NA	NA
SORL1	GeneID:116948145	PF14670	FXa_inhibition	PF15902	Sortilin-Vps10	NA	NA	NA
STK25	GeneID:116952550	PF06840	DUF1241	PF14531	Kinase-like	PASS	NA	NA
TIGD1_homolog	g15228	PF00096	zf-C2H2	PF04218	CENP-B_N	NA	NA	NA
		PF01722	BolA	PF03184	DDE_1	PASS	NA	NA
		PF01722	BolA	PF03221	HTH_Tnp_Tc5	PASS	NA	NA
		PF01722	BolA	PF04218	CENP-B_N	PASS	PASS	PASS
		PF03184	DDE_1	PF12171	zf-C2H2_jaz	PASS	NA	NA
		PF03184	DDE_1	PF12874	zf-met	NA	NA	NA
		PF04218	CENP-B_N	PF13465	zf-H2C2_2	PASS	PASS	PASS
		PF04218	CENP-B_N	PF13894	zf-C2H2_4	PASS	PASS	PASS
		PF04218	CENP-B_N	PF13912	zf-C2H2_6	NA	NA	NA
TOM1L2_homolog	g7950	PF00790	VHS	PF15002	ERK-JNK_inhib	PASS	PASS	PASS
TOM1L2_homolog	g7950	PF03127	GAT	PF15002	ERK-JNK_inhib	PASS	PASS	PASS
TRIM14_homolog	g1602	PF00020	TNFR_c6	PF00622	SPRY	PASS	PASS	PASS
		PF00020	TNFR_c6	PF00643	zf-B_box	NA	NA	NA
		PF00020	TNFR_c6	PF13765	PRY	PASS	PASS	PASS
VARS2	GeneID:116957412	PF13410	GST_C_2	PF13603	tRNA-synt_1_2	PASS	NA	NA
ZBED1_homolog	g14405	PF05699	Dimer_Tnp_hAT	PF12012	DUF3504	NA	NA	NA

## Sheet: Supporting Information Table 5
Supporting Information Table 5. The primer list
Primer Name	Sequence
LjPTPRGLa_F1	GCAGTCTCCCATCGACATTGCGAGCGAGAT
LjPTPRGLa_F2	CGTCCCCTCGACAACCACCACCATCAAACA
LjPTPRGLa_R+T3	ATTAACCCTCACTAAAGGGAGGGTGTCACGGTTTCTAGGT
LjPTPRGLb_F1	GTACTGGAGGAAGTGTTTTCAGACGGCGCA
LjPTPRGLb_F2	CCTGCACAGCTTCAGCCAGGAGTTTGAGGA
LjPTPRGLb_R+T3	ATTAACCCTCACTAAAGGGAGTTGATAATCTCGAAGGCGT
LjPTPRGLc_F1	CTACTTTCTGTGGAGCGGAGGGACACGTTG
LjPTPRGLc_F2	CCGCTCCTTCCCTCTCGAGATGCAGATCTT
LjPTPRGLc_R+T3	ATTAACCCTCACTAAAGGGAGCGGCCATGTTGCTGATGTA

## Sheet: Supporting Information Table 6
Supporting Information Table 6. The list of genes used in the phylogenetic analysis
Species	Protein ID	Name
Acyrthosiphon pisum	XP 001949104.1	PREDICTED tyrosine-protein phosphatase 99A-like isoform 1 Acyrthosiphon pisum
Anas platyrhynchos	ENSAPLP00020003819.1	protein tyrosine phosphatase receptor type G
Anas zonorhyncha	ENSAZOP00000004178.1	protein tyrosine phosphatase receptor type G
Anas zonorhyncha	ENSAZOP00000004206.1	protein tyrosine phosphatase receptor type Z1
Anolis carolinensis	ENSACAP00000036624.1	protein tyrosine phosphatase receptor type Z1
Anolis carolinensis	ENSACAP00000038980.1	protein tyrosine phosphatase receptor type G
Anopheles darlingi	ADAC000747-PA.1	Protein tyrosine phosphatase 99A
Anopheles gambiae	AGAP002832-PB.2	protein-tyrosine phosphatase
Anoplophora glabripennis	AGLA015696-RA
Apis mellifera	XP 026294901	tyrosine-protein phosphatase 99A, transcript variant X2
Belgica antarctica	IU25 04833-mRNA-1	pepnovel supercontigGCA 000775305.1JPYR0100016585870917871 geneIU25 04833 transcriptIU25 04833-mRNA-1
Bombus impatiens	BIMP19630-PA	pepnovel supercontigGCA 000188095.2JH15775498816810032221 geneBIMP19630 transcriptBIMP19630-RA
Bubo bubo	ENSBOBP00000003300.1	protein tyrosine phosphatase receptor type G
Buteo japonicus	ENSBJAP00000017270.1	protein tyrosine phosphatase receptor type G
Buteo japonicus	ENSBJAP00000025250.1	protein tyrosine phosphatase receptor type Z1
Cairina moschata domestica	ENSCMMP00000009668.1	protein tyrosine phosphatase receptor type Z1
Cairina moschata domestica	ENSCMMP00000023183.1	protein tyrosine phosphatase receptor type G
Callorhinchus milii	ENSCMIP00000010743.1	protein tyrosine phosphatase receptor type G
Callorhinchus milii	ENSCMIP00000027558.1	protein tyrosine phosphatase receptor type Z1
Camarhynchus parvulus	ENSCPVP00000021694.1	protein tyrosine phosphatase receptor type Z1
Carassius auratus	ENSCARP00000009445.1	protein tyrosine phosphatase receptor type Z1a
Carassius auratus	ENSCARP00000024024.1	protein tyrosine phosphatase receptor type Z1b
Carassius auratus	ENSCARP00000046434.1	protein tyrosine phosphatase receptor type Z1b
Carassius auratus	ENSCARP00000093616.1	receptor-type tyrosine-protein phosphatase gamma-like
Carassius auratus	ENSCARP00000108598.1	carbonic anhydrase XVI b
Carassius auratus	ENSCARP00000111402.1	receptor-type tyrosine-protein phosphatase gamma-like
Carassius auratus	ENSCARP00000115605.1	receptor-type tyrosine-protein phosphatase zeta-like
Carassius auratus	ENSCARP00000117536.1	protein tyrosine phosphatase receptor type Z1a
Carassius auratus	ENSCARP00000129498.1	receptor-type tyrosine-protein phosphatase gamma-like
Carassius auratus	ENSCARP00000130315.1	receptor-type tyrosine-protein phosphatase zeta-like
Catharus ustulatus	ENSCUSP00005023080.1	protein tyrosine phosphatase receptor type G
Chelydra serpentina	ENSCSRP00000002959.1	protein tyrosine phosphatase receptor type G
Chrysemys picta	ENSCPBP00000010956.1	protein tyrosine phosphatase receptor type Z1
Chrysemys picta	ENSCPBP00000037386.1	protein tyrosine phosphatase receptor type G
Ciona intestinalis	ENSCINP00000033487.1
Corvus moneduloides	ENSCMUP00000027535.1	protein tyrosine phosphatase receptor type G
Crocodylus porosus	ENSCPRP00005015322.1	protein tyrosine phosphatase receptor type Z1
Crocodylus porosus	ENSCPRP00005023709.1	protein tyrosine phosphatase receptor type G
Culex quinquefasciatus	CPIJ014098-PA.1	s-adenosyl-methyltransferase mraw
Cyclopterus lumpus	ENSCLMP00005015432.1	protein tyrosine phosphatase receptor type Z1a
Cyclopterus lumpus	ENSCLMP00005015904.1	protein tyrosine phosphatase receptor type G
Cyclopterus lumpus	ENSCLMP00005029482.1	protein tyrosine phosphatase receptor type Z1b
Cyclopterus lumpus	ENSCLMP00005038878.1	carbonic anhydrase XVI b
Cyprinus carpio	ENSCCRP00000014723.1	protein tyrosine phosphatase receptor type Z1b
Cyprinus carpio	ENSCCRP00000030088.1	protein tyrosine phosphatase receptor type Z1a
Cyprinus carpio	ENSCCRP00000080486.1	protein tyrosine phosphatase receptor type Ga
Cyprinus carpio	ENSCCRP00000090431.1	protein tyrosine phosphatase receptor type Z1a
Chiloscyllium punctatum	Chipu0000294.p1	Chiloscyllium punctatum protein seq on Cpunctatum v1.0
Chiloscyllium punctatum	Chipu0015874.p1	Chiloscyllium punctatum protein seq on Cpunctatum v1.0
Danio rerio	ENSDARP00000067991.5	protein tyrosine phosphatase receptor type Z1a
Danio rerio	ENSDARP00000086984.6	protein tyrosine phosphatase receptor type Ga
Danio rerio	ENSDARP00000112211.2	protein tyrosine phosphatase receptor type Z1b
Danio rerio	ENSDARP00000137770.2	carbonic anhydrase XVI b
Dendroctonus ponderosae	ENN76765	pepnovel supercontigGCA 000355655.1Seq 1102713313831318007-1 geneYQE 06606 transcriptENN76765
Dicentrarchus labrax	ENSDLAP00005026015.1	protein tyrosine phosphatase receptor type Z1b
Dicentrarchus labrax	ENSDLAP00005031587.1	protein tyrosine phosphatase receptor type Z1a
Dicentrarchus labrax	ENSDLAP00005046532.1	carbonic anhydrase XVI b
Drosophila ananassae	FBpp0126534	pepknown supercontigGCA 000005115.1scaffold 12911497575749980081 geneFBgn0100336 transcriptFBtr0128042
Drosophila ananassae	FBpp0345771
Drosophila grimshawi	FBpp0413972
Drosophila melanogaster	FBpp0292507	Protein tyrosine phosphatase 99A
Drosophila mojavensis	FBpp0159624	pepknown supercontigGCA 000005175.1scaffold 654026751357267840881 geneFBgn0133171 transcriptFBtr0161132
Drosophila mojavensis	FBpp0384810
Dromaius novaehollandiae	ENSDNVP00000000365.1	protein tyrosine phosphatase receptor type Z1
Drosophila persimilis	FBpp0177995	pepknown supercontigGCA 000005195.1scaffold 7231417923389081 geneFBgn0151493 transcriptFBtr0179503
Drosophila pseudoobscura	FBpp0293084	pepknown chromosomeGCA 000001765.22214769921732001 geneFBgn0263238 transcriptFBtr0304154
Drosophila pseudoobscura	FBpp0337677
Drosophila simulans	FBpp0314016
Drosophila virilis	FBpp0228938	pepknown supercontigGCA 000005245.1scaffold 12822268115128529221 geneFBgn0201732 transcriptFBtr0230446
Drosophila willistoni	FBpp0241201	pepknown supercontigGCA 000005925.1scf2 1100000004902806589380915231 geneFBgn0214069 transcriptFBtr0242709
Drosophila yakuba	FBpp0268861	pepknown chromosomeGCA 000005975.13R2117393621197146-1 geneFBgn0241001 transcriptFBtr0270369
Drosophila yakuba	FBpp0358481
Esox lucius	ENSELUP00000044226.1	protein tyrosine phosphatase receptor type G
Esox lucius	ENSELUP00000053288.1	receptor-type tyrosine-protein phosphatase zeta
Esox lucius	ENSELUP00000058365.1	receptor-type tyrosine-protein phosphatase gamma
Esox lucius	ENSELUP00000059509.1	protein tyrosine phosphatase receptor type Z1a
Falco tinnunculus	ENSFTIP00000012164.1	protein tyrosine phosphatase receptor type Z1
Gadus morhua	ENSGMOP00000030389.1	protein tyrosine phosphatase receptor type Z1a
Gadus morhua	ENSGMOP00000043291.1	receptor-type tyrosine-protein phosphatase gamma-like
Gallus gallus	ENSGALP00000046768.2	protein tyrosine phosphatase, receptor type Z1
Gasterosteus aculeatus	ENSGACP00000001786.1	carbonic anhydrase XVI b
Gasterosteus aculeatus	ENSGACP00000011397.1	protein tyrosine phosphatase receptor type Z1a
Gasterosteus aculeatus	ENSGACP00000015399.1	protein tyrosine phosphatase receptor type Ga
Gasterosteus aculeatus	ENSGACP00000025378.1	protein tyrosine phosphatase receptor type Z1b
Geospiza fortis	ENSGFOP00000013107.1	protein tyrosine phosphatase receptor type G
Geospiza fortis	ENSGFOP00000017782.1	protein tyrosine phosphatase receptor type Z1
Gopherus evgoodei	ENSGEVP00005010784.1	protein tyrosine phosphatase receptor type G
Gopherus evgoodei	ENSGEVP00005029069.1	protein tyrosine phosphatase receptor type Z1
Hippocampus comes	ENSHCOP00000010962.1	receptor-type tyrosine-protein phosphatase gamma-like
Hippocampus comes	ENSHCOP00000022196.1
Hippocampus comes	ENSHCOP00000026785.1	protein tyrosine phosphatase receptor type G
Homo sapiens	NP 002832.3	receptor-type tyrosine-protein phosphatase gamma isoform 1 precursor
Homo sapiens	NP 002842.2	receptor-type tyrosine-protein phosphatase zeta isoform 1 precursor
Ictalurus punctatus	ENSIPUP00000006710.1	receptor-type tyrosine-protein phosphatase delta-like
Ictalurus punctatus	ENSIPUP00000023482.1	receptor-type tyrosine-protein phosphatase zeta-like
Ictalurus punctatus	ENSIPUP00000027807.1	receptor-type tyrosine-protein phosphatase zeta-like
Ictalurus punctatus	ENSIPUP00000035415.1	protein tyrosine phosphatase receptor type G
Ictalurus punctatus	ENSIPUP00000035484.1	receptor-type tyrosine-protein phosphatase gamma-like
Ixodes scapularis	ISCW016699-PA.1	Receptor protein tyrosine phosphatase, putative Fragment
Latimeria chalumnae	ENSLACP00000002153.1	protein tyrosine phosphatase receptor type Z1
Latimeria chalumnae	ENSLACP00000015514.1	carbonic anhydrase XVI b
Leptobrachium leishanense	ENSLLEP00000017228.1	protein tyrosine phosphatase receptor type Z1
Leptobrachium leishanense	ENSLLEP00000034995.1	protein tyrosine phosphatase receptor type G
Lepisosteus oculatus	ENSLOCP00000012799.1	protein tyrosine phosphatase receptor type G
Lepisosteus oculatus	ENSLOCP00000019573.1	protein tyrosine phosphatase receptor type Z1b
Lepeophtheirus salmonis	EMLSAP00000004690
Lingula anatina	g28027.t1
Lingula anatina	g5455.t1
Lucilia cuprina	KNC29478	pepnovel supercontigGCA 001187945.1JRES010006573884803991881 geneFF38 06671 transcriptKNC29478 description Tyrosine-protein phosphatase 99A
Mayetiola destructor	Mdes009583-RAcds
Meleagris gallopavo	ENSMGAP00000008842.3	protein tyrosine phosphatase receptor type Z1
Meleagris gallopavo	ENSMGAP00000029978.1	protein tyrosine phosphatase receptor type G
Mola mola	ENSMMOP00000012357.1	protein tyrosine phosphatase receptor type Ga
Mola mola	ENSMMOP00000013338.1	protein tyrosine phosphatase receptor type Z1b
Mola mola	ENSMMOP00000020492.1	carbonic anhydrase XVI b
Mola mola	ENSMMOP00000024745.1	protein tyrosine phosphatase receptor type Z1a
Naja naja	ENSNNAP00000005167.1	protein tyrosine phosphatase receptor type G
Scyliorhinus canicula	XP 038637249.1	receptor-type tyrosine-protein phosphatase zeta isoform X1
Carcharodon carcharias	XP 041046960.1	receptor-type tyrosine-protein phosphatase gamma-like
Carcharodon carcharias	XP 041071544.1	receptor-type tyrosine-protein phosphatase zeta-like isoform X1
Nothobranchius furzeri	ENSNFUP00015047464.1	receptor-type tyrosine-protein phosphatase zeta-like
Nothobranchius furzeri	ENSNFUP00015053075.1	protein tyrosine phosphatase receptor type G
Notechis scutatu	ENSNSUP00000016273.1	protein tyrosine phosphatase receptor type Z1
Octopus bimaculoides	Ocbimv22010233m.p
Oncorhynchus kisutch	ENSOKIP00005006817.1	receptor-type tyrosine-protein phosphatase zeta
Oncorhynchus kisutch	ENSOKIP00005007583.1	receptor-type tyrosine-protein phosphatase gamma
Oncorhynchus kisutch	ENSOKIP00005064526.1	receptor-type tyrosine-protein phosphatase gamma-like
Oncorhynchus kisutch	ENSOKIP00005064761.1	protein tyrosine phosphatase receptor type Z1b
Oncorhynchus kisutch	ENSOKIP00005072066.1	protein tyrosine phosphatase receptor type Z1
Oncorhynchus kisutch	ENSOKIP00005074860.1	carbonic anhydrase XVI b
Oncorhynchus kisutch	ENSOKIP00005074960.1	receptor-type tyrosine-protein phosphatase zeta
Oncorhynchus kisutch	ENSOKIP00005076506.1	receptor-type tyrosine-protein phosphatase gamma
Oncorhynchus mykiss	ENSOMYP00000031421.1	protein tyrosine phosphatase receptor type Ga
Oncorhynchus mykiss	ENSOMYP00000072119.1	protein tyrosine phosphatase receptor type Ga
Oncorhynchus mykiss	ENSOMYP00000081330.1	carbonic anhydrase XVI b
Oncorhynchus mykiss	ENSOMYP00000097152.1	receptor-type tyrosine-protein phosphatase zeta-like
Oncorhynchus mykiss	ENSOMYP00000100782.1	carbonic anhydrase XVI b
Oncorhynchus mykiss	ENSOMYP00000103897.1	protein tyrosine phosphatase receptor type Z1a
Oncorhynchus tshawytscha	ENSOTSP00005014985.1	protein tyrosine phosphatase receptor type Ga
Oncorhynchus tshawytscha	ENSOTSP00005017198.1	protein tyrosine phosphatase receptor type Z1a
Oncorhynchus tshawytscha	ENSOTSP00005057531.1	protein tyrosine phosphatase receptor type Z1b
Oncorhynchus tshawytscha	ENSOTSP00005058264.1	carbonic anhydrase XVI b
Oncorhynchus tshawytscha	ENSOTSP00005060254.1	receptor-type tyrosine-protein phosphatase gamma-like
Oncorhynchus tshawytscha	ENSOTSP00005091234.1	protein tyrosine phosphatase receptor type Z1
Oncorhynchus tshawytscha	ENSOTSP00005103487.1	receptor-type tyrosine-protein phosphatase gamma-like
Oreochromis niloticus	ENSONIP00000042962.1	receptor-type tyrosine-protein phosphatase gamma
Oreochromis niloticus	ENSONIP00000045337.1	receptor-type tyrosine-protein phosphatase zeta
Oreochromis niloticus	ENSONIP00000075412.1	receptor-type tyrosine-protein phosphatase zeta
Oryzias javanicus	ENSOJAP00000023488.1	carbonic anhydrase XVI b
Oryzias javanicus	ENSOJAP00000035415.1	protein tyrosine phosphatase receptor type Z1a
Oryzias latipes	ENSORLP00000023960.2	protein tyrosine phosphatase receptor type Z1
Oryzias sinensis	ENSOSIP00000000932.1	protein tyrosine phosphatase receptor type Z1b
Oryzias sinensis	ENSOSIP00000039780.1	protein tyrosine phosphatase receptor type Z1a
Otus sunia	ENSOSUP00000020567.1	protein tyrosine phosphatase receptor type Z1
Paramormyrops kingsleyae	ENSPKIP00000008124.1	protein tyrosine phosphatase receptor type Ga
Paramormyrops kingsleyae	ENSPKIP00000010113.1	receptor-type tyrosine-protein phosphatase gamma-like
Paramormyrops kingsleyae	ENSPKIP00000037154.1
Pediculus humanus	PHUM527030-PA.1	Receptor-type tyrosine-protein phosphatase alpha precursor, putative
Pelusios castaneus	ENSPCEP00000026252.1	protein tyrosine phosphatase receptor type G
Pelodiscus sinensis	ENSPSIP00000008338.1	protein tyrosine phosphatase receptor type G
Pelodiscus sinensis	ENSPSIP00000008579.1	protein tyrosine phosphatase receptor type Z1
Pogona vitticeps	ENSPVIP00000005718.1	protein tyrosine phosphatase receptor type D
Pogona vitticeps	ENSPVIP00000012542.1	protein tyrosine phosphatase receptor type G
Pogona vitticeps	ENSPVIP00000017985.1	protein tyrosine phosphatase receptor type Z1
Paroedura picta	Parpi0002951.p1	Madagascar ground gecko predicted peptide scaffold000000118578692-8660567 len=1415
Rhincodon typus	XP 020391681.1	receptor-type tyrosine-protein phosphatase zeta-like, partial
Rhodnius prolixus	RPRC007958-PA.1	Uncharacterized protein Fragment
Salvator merianae	ENSSMRP00000015757.1	protein tyrosine phosphatase receptor type Z1
Salvator merianae	ENSSMRP00000022347.1	protein tyrosine phosphatase receptor type G
Sander lucioperca	ENSSLUP00000028150.1	protein tyrosine phosphatase receptor type Ga
Sander lucioperca	ENSSLUP00000030848.1	protein tyrosine phosphatase receptor type G
Sander lucioperca	ENSSLUP00000044203.1	protein tyrosine phosphatase receptor type Z1a
Sander lucioperca	ENSSLUP00000052994.1	protein tyrosine phosphatase receptor type Z1b
Sarcoptes scabiei	SSCA010513-PA.1	Tyrosine-protein phosphatase 99A-like protein
Scleropages formosus	ENSSFOP00015040147.1	receptor-type tyrosine-protein phosphatase gamma-like
Scleropages formosus	ENSSFOP00015046764.1	protein tyrosine phosphatase receptor type Z1b
Scleropages formosus	ENSSFOP00015047078.1	receptor-type tyrosine-protein phosphatase delta-like
Scleropages formosus	ENSSFOP00015065316.1	receptor-type tyrosine-protein phosphatase zeta-like
Scleropages formosus	ENSSFOP00015070462.1	protein tyrosine phosphatase receptor type G
Solenopsis invicta	XP 025986806	tyrosine-protein phosphatase 99A, transcript variant X1
Sphenodon punctatus	ENSSPUP00000008561.1
Sphenodon punctatus	ENSSPUP00000014797.1	protein tyrosine phosphatase receptor type G
Stachyris ruficeps	ENSCRFP00000018557.1	protein tyrosine phosphatase receptor type Z1
Stegodyphus mimosarum	KFM63270	Tyrosine-protein phosphatase 99A
Struthio camelus australis	ENSSCUP00000014246.1	protein tyrosine phosphatase receptor type G
Struthio camelus australis	ENSSCUP00000025683.1	protein tyrosine phosphatase receptor type Z1
Strigops habroptila	ENSSHBP00005010407.1	protein tyrosine phosphatase receptor type Z1
Strigamia maritima	SMAR010858-PA
Strongylocentrotus purpuratus	XP 030828388	tyrosine-protein phosphatase 99A, transcript variant X1
Taeniopygia guttata	ENSTGUP00000004738.2	protein tyrosine phosphatase receptor type Z1
Takifugu rubripes	ENSTRUP00000030441.3	protein tyrosine phosphatase receptor type Z1b
Takifugu rubripes	ENSTRUP00000075570.1	receptor-type tyrosine-protein phosphatase gamma-like
Takifugu rubripes	ENSTRUP00000078720.1	protein tyrosine phosphatase receptor type Ga
Tetraodon nigroviridis	ENSTNIP00000001670.1	protein tyrosine phosphatase receptor type Ga
Tetraodon nigroviridis	ENSTNIP00000009685.1	protein tyrosine phosphatase receptor type Z1b
Tetraodon nigroviridis	ENSTNIP00000013323.1	protein tyrosine phosphatase receptor type Z1a
Tetraodon nigroviridis	ENSTNIP00000017764.1	carbonic anhydrase XVI b
Tetranychus urticae	tetur27g01790.1	pepnovel supercontigGCA 000239435.1HE5873277568267990681 genetetur27g01790 transcripttetur27g01790.1
Tribolium castaneum	XP 971614.1	PREDICTED similar to Protein tyrosine phosphatase 99A CG11516-PE
Xenopus tropicalis	ENSXETP00000061880.2	protein tyrosine phosphatase, receptor type G
Xenopus tropicalis	ENSXETP00000076750.1	Xenopus tropicalis protein tyrosine phosphatase, receptor type Z1 ptprz1, mRNA.
Xiphophorus maculatus	ENSXMAP00000008870.1	receptor-type tyrosine-protein phosphatase zeta-like
Xiphophorus maculatus	ENSXMAP00000010391.2	protein tyrosine phosphatase receptor type Z1
Xiphophorus maculatus	ENSXMAP00000026636.1	protein tyrosine phosphatase receptor type G
Zosterops lateralis melanops	ENSZLMP00000013656.1	protein tyrosine phosphatase receptor type G
Zootermopsis nevadensis	KDR20568
Lethenteron camtschaticum	g8341.t1
Lethenteron camtschaticum	g13048.t1
Lethenteron camtschaticum	g13709.t1
Petromyzon marinus	XP 032819055.1	receptor-type tyrosine-protein phosphatase gamma-like isoform X4 Petromyzon marinus
Petromyzon marinus	XP 032822253.1	receptor-type tyrosine-protein phosphatase gamma-like isoform X1 Petromyzon marinus
Petromyzon marinus	XP 032825657.1	receptor-type tyrosine-protein phosphatase gamma isoform X1 Petromyzon marinus

## Sheet: Supporting Information Table 7
Supporting Information Table 7. GO analysis about the vertebrate DSO-Gs
GO Biological process	Reference gene number (20589) 1	H. sapiens vertebrate DSO-Gs (67)2	Expected gene count	Fold Enrichment	Raw P-value	FDR	Gene group count 3
positive regulation of neuroblast proliferation (GO:0002052)	37	8	0.12	66.41	2.93e-13	4.44e-09	1
gliogenesis (GO:0042063)	275	13	0.9	14.52	4.35e-12	3.29e-08	5
regulation of neuroblast proliferation (GO:1902692)	53	8	0.17	46.36	6.47e-12	3.26e-08	1
proteolysis (GO:0006508)	1208	22	3.93	5.59	1.43e-11	5.42e-08	11
positive regulation of neural precursor cell proliferation (GO:2000179)	64	8	0.21	38.4	3.14e-11	9.49e-08	1
regulation of neural precursor cell proliferation (GO:2000177)	102	9	0.33	27.1	4.24e-11	1.07e-07	2
skeletal system development (GO:0001501)	501	15	1.63	9.2	5.49e-11	1.19e-07	6
glial cell differentiation (GO:0010001)	218	11	0.71	15.5	1.12e-10	2.11e-07	4
cell adhesion (GO:0007155)	959	18	3.12	5.77	9.88e-10	1.66e-06	7
extracellular matrix organization (GO:0030198)	275	11	0.9	12.29	1.32e-09	1.99e-06	5
regulation of multicellular organismal development (GO:2000026)	1384	21	4.51	4.66	1.35e-09	1.85e-06	12
extracellular structure organization (GO:0043062)	276	11	0.9	12.24	1.37e-09	1.72e-06	5
external encapsulating structure organization (GO:0045229)	277	11	0.9	12.2	1.42e-09	1.65e-06	5
positive regulation of developmental process (GO:0051094)	1323	20	4.31	4.64	3.98e-09	4.29e-06	11
positive regulation of multicellular organismal process (GO:0051240)	1635	22	5.32	4.13	4.55e-09	4.58e-06	13
positive regulation of neurogenesis (GO:0050769)	241	10	0.78	12.75	5.56e-09	5.26e-06	3
regulation of multicellular organismal process (GO:0051239)	2931	29	9.54	3.04	7.65e-09	6.81e-06	16
regulation of nervous system development (GO:0051960)	450	12	1.47	8.19	2.09e-08	1.75e-05	6
positive regulation of cell development (GO:0010720)	451	12	1.47	8.17	2.14e-08	1.7e-05	5
neurogenesis (GO:0022008)	1336	19	4.35	4.37	2.89e-08	2.19e-05	9
regulation of neurogenesis (GO:0050767)	371	11	1.21	9.11	2.94e-08	2.11e-05	5
positive regulation of nervous system development (GO:0051962)	291	10	0.95	10.56	3.34e-08	2.29e-05	3
multicellular organismal process (GO:0032501)	6239	42	20.31	2.07	5.63e-08	3.7e-05	19
collagen catabolic process (GO:0030574)	41	5	0.13	37.46	2.15e-07	0.000135	2
regulation of wound healing (GO:0061041)	130	7	0.42	16.54	2.16e-07	0.000131	5
regulation of developmental process (GO:0050793)	2409	24	7.84	3.06	2.45e-07	0.000142	14
regulation of response to wounding (GO:1903034)	168	7	0.55	12.8	1.23e-06	0.000688	5
blood coagulation (GO:0007596)	175	7	0.57	12.29	1.61e-06	0.000871	3
coagulation (GO:0050817)	177	7	0.58	12.15	1.74e-06	0.000907	3
positive regulation of wound healing (GO:0090303)	62	5	0.2	24.77	1.76e-06	0.000888	5
regulation of cell development (GO:0060284)	815	13	2.65	4.9	1.88e-06	0.000915	6
collagen metabolic process (GO:0032963)	63	5	0.21	24.38	1.91e-06	0.000902	2
positive regulation of hemostasis (GO:1900048)	28	4	0.09	43.88	1.98e-06	0.000907	4
positive regulation of blood coagulation (GO:0030194)	28	4	0.09	43.88	1.98e-06	0.000881	4
hemostasis (GO:0007599)	181	7	0.59	11.88	2.02e-06	0.000873	3
regulation of body fluid levels (GO:0050878)	354	9	1.15	7.81	2.12e-06	0.000889	4
positive regulation of coagulation (GO:0050820)	30	4	0.1	40.96	2.64e-06	0.00108	4
anatomical structure development (GO:0048856)	5208	35	16.96	2.06	2.96e-06	0.00118	16
regulation of blood coagulation (GO:0030193)	69	5	0.22	22.26	3.01e-06	0.00117	4
developmental process (GO:0032502)	5711	37	18.59	1.99	3.04e-06	0.00115	18
regulation of hemostasis (GO:1900046)	71	5	0.23	21.63	3.46e-06	0.00128	4
nervous system development (GO:0007399)	2193	21	7.14	2.94	3.49e-06	0.00126	11
regulation of coagulation (GO:0050818)	73	5	0.24	21.04	3.98e-06	0.0014	4
regulation of cell population proliferation (GO:0042127)	1665	18	5.42	3.32	4.05e-06	0.00139	10
positive regulation of response to wounding (GO:1903036)	74	5	0.24	20.75	4.25e-06	0.00143	5
cell differentiation (GO:0030154)	3638	28	11.84	2.36	5.5e-06	0.00181	14
positive regulation of cellular process (GO:0048522)	5601	36	18.23	1.97	5.51e-06	0.00177	19
cellular developmental process (GO:0048869)	3641	28	11.85	2.36	5.53e-06	0.00174	14
multicellular organism development (GO:0007275)	3945	29	12.84	2.26	5.8e-06	0.00179	12
positive regulation of platelet aggregation (GO:1901731)	12	3	0.04	76.79	7.1e-06	0.00215	2
regulation of cell migration (GO:0030334)	941	13	3.06	4.24	8.98e-06	0.00266	8
positive regulation of cell population proliferation (GO:0008284)	942	13	3.07	4.24	9.09e-06	0.00264	6
system development (GO:0048731)	3527	27	11.48	2.35	9.55e-06	0.00272	12
response to wounding (GO:0009611)	429	9	1.4	6.44	1e-05	0.00281	5
cell adhesion mediated by integrin (GO:0033627)	42	4	0.14	29.25	1.05e-05	0.00288	3
positive regulation of defense response to bacterium (GO:1900426)	14	3	0.05	65.82	1.17e-05	0.00316	2
central nervous system development (GO:0007417)	1000	13	3.26	3.99	1.72e-05	0.00455	5
regulation of cell motility (GO:2000145)	1001	13	3.26	3.99	1.73e-05	0.00452	8
positive regulation of cell differentiation (GO:0045597)	865	12	2.82	4.26	2e-05	0.00514	5
positive regulation of biological process (GO:0048518)	6177	37	20.11	1.84	2.16e-05	0.00546	19
positive regulation of homotypic cell-cell adhesion (GO:0034112)	17	3	0.06	54.21	2.17e-05	0.00538	2
retinoic acid receptor signaling pathway (GO:0048384)	17	3	0.06	54.21	2.17e-05	0.00529	1
protein metabolic process (GO:0019538)	3530	26	11.49	2.26	2.41e-05	0.00577	14
regulation of locomotion (GO:0040012)	1042	13	3.39	3.83	2.64e-05	0.00625	8
regulation of platelet activation (GO:0010543)	53	4	0.17	23.18	2.66e-05	0.0062	4
regulation of defense response to bacterium (GO:1900424)	19	3	0.06	48.5	3.08e-05	0.00705	2
protein processing (GO:0016485)	191	6	0.62	9.65	3.68e-05	0.00831	4
positive regulation of cell migration (GO:0030335)	547	9	1.78	5.05	6.73e-05	0.015	5
wound healing (GO:0042060)	321	7	1.05	6.7	8.21e-05	0.018	3
positive regulation of cell motility (GO:2000147)	573	9	1.87	4.82	9.58e-05	0.0207	5
regulation of platelet aggregation (GO:0090330)	29	3	0.09	31.78	0.000113	0.0242	2
positive regulation of locomotion (GO:0040017)	587	9	1.91	4.71	0.000115	0.0242	5
positive regulation of vitamin D receptor signaling pathway (GO:0070564)	6	2	0.02	> 100	0.000155	0.0322	1
regulation of homotypic cell-cell adhesion (GO:0034110)	36	3	0.12	25.6	0.000218	0.0446	2
regulation of ERK1 and ERK2 cascade (GO:0070372)	270	6	0.88	6.83	0.000246	0.0496	5
embryonic skeletal system morphogenesis (GO:0048704)	94	4	0.31	13.07	0.000251	0.0499	3
1 The number of reference genes annoated to the gene ontology. The bracket shows the number of genes included in the reference.
2 The number of human vertebrate DSO-Gs annotated to the gene ontology. The bracket shows the number of DSO-Gs included in the reference.
3 The number of vertebrate DSO-GGs including vertebrate DSO-Gs annotated to the gene ontology.

## Sheet: Supporting Information Table 8
Supporting Information Table 8. Domain pair search for the vertebrate DSO-DPs from the lamprey transcriptome data
Gene group ID	Human represented gene	Vertebrate DSO-DP	GRAS-LJ1	Pascual-Anaya et al., arctic lamprey embryo	Collected in this research
VGG01	angiotensin I converting enzyme 2	PF01401,PF16959	-	+	+
VGG02	attractin like 1	PF00059,PF01437	+	-	+
		PF00059,PF17205	+	-	-
VGG03	carboxypeptidase X, M14 family member 1	PF00246,PF00754	+	+	+
		PF00754,PF13620	-	+	+
		PF00754,PF13715	-	+	+
VGG04	cartilage acidic protein 1	PF01839,PF07645	+	+	+
		PF07593,PF07645	+	+	+
		PF07645,PF13517	+	+	+
VGG05	coagulation factor II, thrombin	PF00051,PF00594	+	+	+
VGG06	discs large MAGUK scaffold protein 1	PF09058,PF10608	-	-	+
VGG07	elastin microfibril interfacer 3	PF04582,PF07546	-	-	-
VGG08	F-box protein 9	PF00646,PF04212	-	-	-
		PF04212,PF12937	-	-	-
VGG09	HtrA serine peptidase 3	PF00050,PF13365	+	-	-
		PF00089,PF00219	+	-	-
		PF00219,PF00595	+	-	-
		PF00219,PF10459	+	-	-
		PF00219,PF13180	+	-	-
		PF00219,PF13365	+	-	-
		PF07648,PF13365	+	+	+
VGG10	hyaluronan and proteoglycan link protein 2	PF00047,PF00193	-	-	-
		PF00193,PF07686	+	+	+
		PF00193,PF13927	-	-	-
VGG11	integrin subunit beta 4	PF03160,PF07965	+	+	+
		PF07965,PF16656	+	+	+
VGG12	mannose receptor C-type 1	PF00040,PF00652	+	-	+
		PF00652,PF05473	+	-	-
VGG13	MARVEL domain containing 2	PF01284,PF07303	+	+	+
VGG14	matrilin 4	PF00008,PF10393	+	+	+
		PF00092,PF10393	+	+	+
		PF07645,PF10393	+	+	+
		PF10393,PF12662	+	+	+
		PF10393,PF13519	+	+	+
		PF10393,PF14670	+	+	+
VGG15	matrix metallopeptidase 23B	PF00413,PF13895	-	+	+
		PF00413,PF13927	-	+	+
VGG16	matrix metallopeptidase 24	PF00045,PF11857	+	+	+
		PF00413,PF11857	+	-	+
		PF01400,PF11857	+	-	+
		PF01471,PF11857	+	-	+
VGG17	multimerin_1	PF00386,PF07546	+	-	-
VGG18	platelet derived growth factor C	PF00341,PF00431	+	-	-
VGG19	protein_C,_inactivator_of_coagulation_factors_Va_and_VIIIa	PF00089,PF00594	+	+	+
		PF00594,PF09342	+	+	+
		PF00594,PF13365	+	+	+
VGG20	protein tyrosine phosphatase, receptor type Z1	PF00041,PF00194	+	+	+
		PF00102,PF00194	+	+	+
		PF00194,PF00782	-	-	-
VGG21	retinoid X receptor gamma	PF00104,PF11825	+	-	-
		PF00105,PF11825	+	+	+
VGG22	retinol binding protein 3	PF03572,PF11918	+	-	+
VGG23	SATB homeobox 2	PF02376,PF16534	+	-	+
VGG24	SEL1L ERAD E3 ligase adaptor subunit	PF00040,PF08238	+	+	+
VGG25	semaphorin 4G	PF01437,PF13895	-	-	-
VGG26	sushi domain containing 2	PF01033,PF03782	-	+	+
VGG27	synaptotagmin 2	PF00168,PF15807	+	+	+
VGG28	TNFRSF1A associated via death domain	PF00531,PF09034	+	+	+
VGG29	transient receptor potential cation channel subfamily M member 7	PF00520,PF02816	+	+	+
		PF02816,PF16519	+	+	+
VGG30	tyrosine kinase non receptor 2	PF07714,PF11555	-	-	-
		PF11555,PF14555	+	+	+
VGG31	zona pellucida glycoprotein 4	PF00088,PF00100	+	+	+
1 Plus (+) and minus (-) indicate whether the domain pair is found in the transcriptome data of the lamprey.

## Sheet: Supporting Information Table 9
Supporting Information Table 9. The number of homologous sequences to the vertebrate DSO-Gs in the lamprey transcriptome data
Gene group ID	Transcript ID1	Pascual-Anaya et al., arctic lamprey embryo2	Collected in this research
VGG01	-	-	-
VGG02	g10122.t1	8	2
VGG03	g24024.t1	0	0
VGG04	g9997.t1	3	1
VGG05	g10707.t1	2	1
VGG06	-	-	-
VGG07	-	-	-
VGG08	-	-	-
VGG09	g15414.t1	4	1
VGG10	g15599.t1	5	0
VGG10	g2264.t1	11	1
VGG11	g13809.t1	6	1
VGG12	g683.t1	6	1
VGG13	g12794.t1	2	1
VGG13	g14090.t1	2	1
VGG13	g369.t1	2	1
VGG14	g11845.t1	4	1
VGG14	g3753.t1	2	1
VGG15	-	-	-
VGG16	g12062.t1	2	1
VGG16	g1893.t1	5	1
VGG16	g4014.t1	4	1
VGG17	g10078.t1	6	1
VGG17	g13107.t1	7	1
VGG17	g4220.t1	5	3
VGG17	g9029.t1	6	1
VGG18	g1878.t1	4	2
VGG19	g10707.t1	2	1
VGG19	g12643.t1	2	1
VGG19	g15580.t1	6	0
VGG19	g15726.t1	4	1
VGG19	g16040.t1	0	0
VGG19	g6560.t1	1	1
VGG19	g6562.t1	2	1
VGG19	g8762.t1	2	1
VGG20	g13048.t1	4	1
VGG20	g8342.t1	7	1
VGG20	g13709.t1	4	1
VGG21	g7263.t1	3	1
VGG21	g19604.t1	2	1
VGG22	g7356.t1	0	3
VGG23	g637.t1	6	1
VGG23	g6457.t1	9	2
VGG24	g16710.t1	0	0
VGG25	-	-	-
VGG26	-	-	-
VGG27	g3521.t1	2	1
VGG28	g6797.t1	0	0
VGG29	g2373.t1	4	1
VGG30	g10253.t1	4	2
VGG31	g21617.t1	2	1
VGG31	g9807.t1	2	1
1 Transcript ID assigned in GRAS-LJ
2 The number of blast hit sequences included in the transcriptome data

## Sheet: Supporting Information Table 10
Supporting Information Table 10. The number of vertebrate DSO-DPs in the lamprey gene models from the genome data and the lamprey transcriptome data
Detected by Genome1	Detected by RNA-seq	domain pairs
Y	Y	37
Y	N	11
N	Y	7
N	N	8
1 "Y" and "N" indicate whether vertebrate DSO-DPs are detected or not.

[truncated: 4 more sheets: Supporting Information Table 11, Supporting Information Table 12, Supporting Information Table 13, Supporting Information Table 14]
